# Supplementary material for: Muscle-Specific Ablation of Glucose Transporter 1 (GLUT1) Does Not Impair Basal or Overload-Stimulated Skeletal Muscle Glucose Uptake
Source: Biomolecules. 2022 Nov 23;12(12):1734. doi: 10.3390/biom12121734 (PMC9776291; doi:10.3390/biom12121734)
Supplement: Supplementary file 1 [file biomolecules-12-01734-s001.zip]

Archive with 1 entries (1 files):
- biomolecules-2020339-supplementary.pdf
